# Supplementary material for: Ascorbic Acid/Retinol and/or Inflammatory Stimuli’s Effect on Proliferation/Differentiation Properties and Transcriptomics of Gingival Stem/Progenitor Cells
Source: Cells. 2021 Nov 25;10(12):3310. doi: 10.3390/cells10123310 (PMC8699152; doi:10.3390/cells10123310)
Supplement: Supplementary file 1 [file cells-10-03310-s001.zip]

Archive with 5 entries (4 files):
- cells-1436458 supplementary/
- cells-1436458 supplementary/cells-1436458 Table S1.pdf
- cells-1436458 supplementary/cells-1436458 Table S2.pdf
- cells-1436458 supplementary/cells-1436458 Table S3.pdf
- cells-1436458 supplementary/Figure_S1_PCA.png
